# Supplementary material for: Allosteric Modulation of GSK-3β as a New Therapeutic Approach in Limb Girdle Muscular Dystrophy R1 Calpain 3-Related
Source: Int J Mol Sci. 2021 Jul 8;22(14):7367. doi: 10.3390/ijms22147367 (PMC8308041; doi:10.3390/ijms22147367)
Supplement: Supplementary file 1 [file ijms-22-07367-s001.zip]

Archive with 1 entries (1 files):
- ijms-1255136-supplementary.pdf
